# Supplementary material for: An automated morphometric approach to evaluate distal lung patterning in mouse models of bronchopulmonary dysplasia
Source: PLoS One. 2026 Feb 17;21(2):e0333159. doi: 10.1371/journal.pone.0333159 (PMC12912560; doi:10.1371/journal.pone.0333159)
Supplement: S1 File — (XLSX) [file pone.0333159.s001.xlsx]

## Sheet: Ducts - All Obs.
	LM (µm)	LM (µm) vs. 3000 0-0.5	LM (µm) vs. 3000 0-1	LM (µm) vs. 4000 0-0.5	LM (µm) vs. 4000 0-1	LM (µm) vs. 5000 0-0.5	LM (µm) vs. 5000 0-1	LM (µm) vs. 6000 0-0.5	LM (µm) vs. 6000 0-1
Pearson r
r		0.7418	0.7413	0.7866	0.7848	0.7795	0.7795	0.7922	0.7922
95% confidence interval		-0.02551 to 0.9591	-0.02669 to 0.9590	0.08234 to 0.9669	0.07771 to 0.9666	0.06403 to 0.9657	0.06403 to 0.9657	0.09698 to 0.9679	0.09698 to 0.9679
R squared		0.5503	0.5495	0.6188	0.616	0.6076	0.6076	0.6276	0.6276
P value
P (two-tailed)		0.0563	0.0566	0.0359	0.0366	0.0388	0.0388	0.0337	0.0337
P value summary		ns	ns	*	*	*	*	*	*
Significant? (alpha = 0.05)		No	No	Yes	Yes	Yes	Yes	Yes	Yes
Number of XY Pairs		7	7	7	7	7	7	7	7

## Sheet: Ducts - LOO Obs. 1
	LM (µm)	LM (µm) vs. 3000 0-0.5	LM (µm) vs. 3000 0-1	LM (µm) vs. 4000 0-0.5	LM (µm) vs. 4000 0-1	LM (µm) vs. 5000 0-0.5	LM (µm) vs. 5000 0-1	LM (µm) vs. 6000 0-0.5	LM (µm) vs. 6000 0-1
Pearson r
r		0.8597	0.8594	0.842	0.8412	0.7938	0.7938	0.7941	0.7941
95% confidence interval		0.1594 to 0.9844	0.1581 to 0.9844	0.09607 to 0.9823	0.09344 to 0.9822	-0.04982 to 0.9764	-0.04982 to 0.9764	-0.04920 to 0.9764	-0.04920 to 0.9764
R squared		0.7391	0.7386	0.7089	0.7076	0.6302	0.6302	0.6305	0.6305
P value
P (two-tailed)		0.0281	0.0283	0.0355	0.0358	0.0594	0.0594	0.0592	0.0592
P value summary		*	*	*	*	ns	ns	ns	ns
Significant? (alpha = 0.05)		Yes	Yes	Yes	Yes	No	No	No	No
Number of XY Pairs		6	6	6	6	6	6	6	6

## Sheet: Ducts - LOO Obs. 2
	LM (µm)	LM (µm) vs. 3000 0-0.5	LM (µm) vs. 3000 0-1	LM (µm) vs. 4000 0-0.5	LM (µm) vs. 4000 0-1	LM (µm) vs. 5000 0-0.5	LM (µm) vs. 5000 0-1	LM (µm) vs. 6000 0-0.5	LM (µm) vs. 6000 0-1
Pearson r
r		0.8597	0.8594	0.842	0.8412	0.7938	0.7938	0.7941	0.7941
95% confidence interval		0.1594 to 0.9844	0.1581 to 0.9844	0.09607 to 0.9823	0.09344 to 0.9822	-0.04982 to 0.9764	-0.04982 to 0.9764	-0.04920 to 0.9764	-0.04920 to 0.9764
R squared		0.7391	0.7386	0.7089	0.7076	0.6302	0.6302	0.6305	0.6305
P value
P (two-tailed)		0.0281	0.0283	0.0355	0.0358	0.0594	0.0594	0.0592	0.0592
P value summary		*	*	*	*	ns	ns	ns	ns
Significant? (alpha = 0.05)		Yes	Yes	Yes	Yes	No	No	No	No
Number of XY Pairs		6	6	6	6	6	6	6	6

## Sheet: Ducts - LOO Obs. 3
	LM (µm)	LM (µm) vs. 3000 0-0.5	LM (µm) vs. 3000 0-1	LM (µm) vs. 4000 0-0.5	LM (µm) vs. 4000 0-1	LM (µm) vs. 5000 0-0.5	LM (µm) vs. 5000 0-1	LM (µm) vs. 6000 0-0.5	LM (µm) vs. 6000 0-1
Pearson r
r		0.7101	0.7098	0.7704	0.7693	0.7764	0.7764	0.7758	0.7758
95% confidence interval		-0.2395 to 0.9653	-0.2401 to 0.9653	-0.1098 to 0.9734	-0.1125 to 0.9732	-0.09511 to 0.9741	-0.09511 to 0.9741	-0.09653 to 0.9741	-0.09653 to 0.9741
R squared		0.5042	0.5038	0.5935	0.5918	0.6028	0.6028	0.6019	0.6019
P value
P (two-tailed)		0.1139	0.1141	0.073	0.0737	0.0694	0.0694	0.0698	0.0698
P value summary		ns	ns	ns	ns	ns	ns	ns	ns
Significant? (alpha = 0.05)		No	No	No	No	No	No	No	No
Number of XY Pairs		6	6	6	6	6	6	6	6

## Sheet: Ducts - LOO Obs. 4
	LM (µm)	LM (µm) vs. 3000 0-0.5	LM (µm) vs. 3000 0-1	LM (µm) vs. 4000 0-0.5	LM (µm) vs. 4000 0-1	LM (µm) vs. 5000 0-0.5	LM (µm) vs. 5000 0-1	LM (µm) vs. 6000 0-0.5	LM (µm) vs. 6000 0-1
Pearson r
r		0.7837	0.7828	0.8435	0.8404	0.8141	0.8141	0.8114	0.8114
95% confidence interval		-0.07659 to 0.9751	-0.07889 to 0.9750	0.1013 to 0.9825	0.09058 to 0.9821	0.007575 to 0.9789	0.007575 to 0.9789	-0.0004018 to 0.9786	-0.0004018 to 0.9786
R squared		0.6142	0.6128	0.7115	0.7062	0.6628	0.6628	0.6584	0.6584
P value
P (two-tailed)		0.0651	0.0656	0.0348	0.0362	0.0486	0.0486	0.05	0.05
P value summary		ns	ns	*	*	*	*	*	*
Significant? (alpha = 0.05)		No	No	Yes	Yes	Yes	Yes	Yes	Yes
Number of XY Pairs		6	6	6	6	6	6	6	6

## Sheet: Ducts - LOO Obs. 5
	LM (µm)	LM (µm) vs. 3000 0-0.5	LM (µm) vs. 3000 0-1	LM (µm) vs. 4000 0-0.5	LM (µm) vs. 4000 0-1	LM (µm) vs. 5000 0-0.5	LM (µm) vs. 5000 0-1	LM (µm) vs. 6000 0-0.5	LM (µm) vs. 6000 0-1
Pearson r
r		0.7495	0.7489	0.7891	0.7871	0.8152	0.8152	0.7931	0.7931
95% confidence interval		-0.1584 to 0.9707	-0.1598 to 0.9706	-0.06243 to 0.9758	-0.06760 to 0.9755	0.01068 to 0.9790	0.01068 to 0.9790	-0.05182 to 0.9763	-0.05182 to 0.9763
R squared		0.5618	0.5608	0.6227	0.6196	0.6645	0.6645	0.629	0.629
P value
P (two-tailed)		0.0863	0.0867	0.062	0.0631	0.0481	0.0481	0.0598	0.0598
P value summary		ns	ns	ns	ns	*	*	ns	ns
Significant? (alpha = 0.05)		No	No	No	No	Yes	Yes	No	No
Number of XY Pairs		6	6	6	6	6	6	6	6

## Sheet: Ducts - LOO Obs. 6
	LM (µm)	LM (µm) vs. 3000 0-0.5	LM (µm) vs. 3000 0-1	LM (µm) vs. 4000 0-0.5	LM (µm) vs. 4000 0-1	LM (µm) vs. 5000 0-0.5	LM (µm) vs. 5000 0-1	LM (µm) vs. 6000 0-0.5	LM (µm) vs. 6000 0-1
Pearson r
r		0.756	0.7553	0.8327	0.8299	0.8903	0.8903	0.9693	0.9693
95% confidence interval		-0.1437 to 0.9715	-0.1453 to 0.9714	0.06517 to 0.9812	0.05622 to 0.9808	0.2838 to 0.9880	0.2838 to 0.9880	0.7394 to 0.9968	0.7394 to 0.9968
R squared		0.5716	0.5705	0.6934	0.6888	0.7926	0.7926	0.9396	0.9396
P value
P (two-tailed)		0.082	0.0825	0.0396	0.0409	0.0174	0.0174	0.0014	0.0014
P value summary		ns	ns	*	*	*	*	**	**
Significant? (alpha = 0.05)		No	No	Yes	Yes	Yes	Yes	Yes	Yes
Number of XY Pairs		6	6	6	6	6	6	6	6

## Sheet: Ducts - LOO Obs. 7
	LM (µm)	LM (µm) vs. 3000 0-0.5	LM (µm) vs. 3000 0-1	LM (µm) vs. 4000 0-0.5	LM (µm) vs. 4000 0-1	LM (µm) vs. 5000 0-0.5	LM (µm) vs. 5000 0-1	LM (µm) vs. 6000 0-0.5	LM (µm) vs. 6000 0-1
Pearson r
r		0.6132	0.6131	0.6309	0.6307	0.4253	0.4253	0.4358	0.4358
95% confidence interval		-0.3949 to 0.9513	-0.3949 to 0.9513	-0.3702 to 0.9540	-0.3705 to 0.9540	-0.5899 to 0.9195	-0.5899 to 0.9195	-0.5814 to 0.9215	-0.5814 to 0.9215
R squared		0.376	0.3759	0.398	0.3978	0.1809	0.1809	0.1899	0.1899
P value
P (two-tailed)		0.1955	0.1955	0.1792	0.1794	0.4005	0.4005	0.3877	0.3877
P value summary		ns	ns	ns	ns	ns	ns	ns	ns
Significant? (alpha = 0.05)		No	No	No	No	No	No	No	No
Number of XY Pairs		6	6	6	6	6	6	6	6
