# Supplementary material for: An automated morphometric approach to evaluate distal lung patterning in mouse models of bronchopulmonary dysplasia
Source: PLoS One. 2026 Feb 17;21(2):e0333159. doi: 10.1371/journal.pone.0333159 (PMC12912560; doi:10.1371/journal.pone.0333159)
Supplement: S2 File — (XLSX) [file pone.0333159.s002.xlsx]

## Sheet: Alveoli - All Obs.
	LM (µm)	LM (µm) vs. 50 (0.01-1)	LM (µm) vs. 50 (0.1-1)	LM (µm) vs. 50 (0.25-1)	LM (µm) vs. 100 (0.01-1)	LM (µm) vs. 100 (0.1-1)	LM (µm) vs. 100 (0.25-1)	LM (µm) vs. 150 (0.01-1)	LM (µm) vs. 150 (0.1-1)	LM (µm) vs. 150 (0.25-1)
Pearson r
r		0.8585	0.8583	0.8516	0.9279	0.9276	0.9156	0.9475	0.9465	0.9439
95% confidence interval		0.2982 to 0.9788	0.2975 to 0.9787	0.2747 to 0.9777	0.5805 to 0.9895	0.5789 to 0.9895	0.5237 to 0.9877	0.6788 to 0.9924	0.6734 to 0.9923	0.6600 to 0.9919
R squared		0.737	0.7366	0.7252	0.861	0.8604	0.8384	0.8978	0.8958	0.891
P value
P (two-tailed)		0.0134	0.0134	0.015	0.0026	0.0026	0.0038	0.0012	0.0012	0.0014
P value summary		*	*	*	**	**	**	**	**	**
Significant? (alpha = 0.05)		Yes	Yes	Yes	Yes	Yes	Yes	Yes	Yes	Yes
Number of XY Pairs		7	7	7	7	7	7	7	7	7

## Sheet: Alveoli - LOO Obs. 1
	LM (µm)	LM (µm) vs. 50 (0.01-1)	LM (µm) vs. 50 (0.1-1)	LM (µm) vs. 50 (0.25-1)	LM (µm) vs. 100 (0.01-1)	LM (µm) vs. 100 (0.1-1)	LM (µm) vs. 100 (0.25-1)	LM (µm) vs. 150 (0.01-1)	LM (µm) vs. 150 (0.1-1)	LM (µm) vs. 150 (0.25-1)
Pearson r
r		0.8937	0.8943	0.9009	0.9503	0.9504	0.9524	0.956	0.9552	0.9603
95% confidence interval		0.2991 to 0.9884	0.3015 to 0.9885	0.3325 to 0.9892	0.6062 to 0.9947	0.6068 to 0.9947	0.6202 to 0.9949	0.6443 to 0.9953	0.6391 to 0.9952	0.6740 to 0.9958
R squared		0.7988	0.7997	0.8117	0.903	0.9032	0.9071	0.9139	0.9124	0.9222
P value
P (two-tailed)		0.0163	0.0162	0.0142	0.0036	0.0036	0.0033	0.0029	0.003	0.0023
P value summary		*	*	*	**	**	**	**	**	**
Significant? (alpha = 0.05)		Yes	Yes	Yes	Yes	Yes	Yes	Yes	Yes	Yes
Number of XY Pairs		6	6	6	6	6	6	6	6	6

## Sheet: Alveoli - LOO Obs. 2
	LM (µm)	LM (µm) vs. 50 (0.01-1)	LM (µm) vs. 50 (0.1-1)	LM (µm) vs. 50 (0.25-1)	LM (µm) vs. 100 (0.01-1)	LM (µm) vs. 100 (0.1-1)	LM (µm) vs. 100 (0.25-1)	LM (µm) vs. 150 (0.01-1)	LM (µm) vs. 150 (0.1-1)	LM (µm) vs. 150 (0.25-1)
Pearson r
r		0.9461	0.9455	0.9592	0.9615	0.961	0.9664	0.9518	0.9501	0.9662
95% confidence interval		0.5794 to 0.9943	0.5757 to 0.9942	0.6662 to 0.9957	0.6827 to 0.9959	0.6787 to 0.9959	0.7179 to 0.9965	0.6162 to 0.9949	0.6054 to 0.9947	0.7161 to 0.9964
R squared		0.8951	0.894	0.92	0.9245	0.9234	0.934	0.9059	0.9028	0.9335
P value
P (two-tailed)		0.0043	0.0044	0.0025	0.0022	0.0023	0.0017	0.0034	0.0037	0.0017
P value summary		**	**	**	**	**	**	**	**	**
Significant? (alpha = 0.05)		Yes	Yes	Yes	Yes	Yes	Yes	Yes	Yes	Yes
Number of XY Pairs		6	6	6	6	6	6	6	6	6

## Sheet: Alveoli - LOO Obs. 3
	LM (µm)	LM (µm) vs. 50 (0.01-1)	LM (µm) vs. 50 (0.1-1)	LM (µm) vs. 50 (0.25-1)	LM (µm) vs. 100 (0.01-1)	LM (µm) vs. 100 (0.1-1)	LM (µm) vs. 100 (0.25-1)	LM (µm) vs. 150 (0.01-1)	LM (µm) vs. 150 (0.1-1)	LM (µm) vs. 150 (0.25-1)
Pearson r
r		0.8677	0.8661	0.853	0.9247	0.9237	0.9087	0.9399	0.9386	0.9361
95% confidence interval		0.1898 to 0.9854	0.1836 to 0.9852	0.1345 to 0.9836	0.4533 to 0.9919	0.4477 to 0.9918	0.3699 to 0.9901	0.5410 to 0.9936	0.5331 to 0.9934	0.5180 to 0.9932
R squared		0.7529	0.7501	0.7276	0.8551	0.8532	0.8257	0.8834	0.881	0.8762
P value
P (two-tailed)		0.0251	0.0257	0.0308	0.0083	0.0085	0.0121	0.0053	0.0055	0.006
P value summary		*	*	*	**	**	*	**	**	**
Significant? (alpha = 0.05)		Yes	Yes	Yes	Yes	Yes	Yes	Yes	Yes	Yes
Number of XY Pairs		6	6	6	6	6	6	6	6	6

## Sheet: Alveoli - LOO Obs. 4
	LM (µm)	LM (µm) vs. 50 (0.01-1)	LM (µm) vs. 50 (0.1-1)	LM (µm) vs. 50 (0.25-1)	LM (µm) vs. 100 (0.01-1)	LM (µm) vs. 100 (0.1-1)	LM (µm) vs. 100 (0.25-1)	LM (µm) vs. 150 (0.01-1)	LM (µm) vs. 150 (0.1-1)	LM (µm) vs. 150 (0.25-1)
Pearson r
r		0.8637	0.8639	0.8542	0.9298	0.9297	0.9165	0.9549	0.9543	0.9489
95% confidence interval		0.1742 to 0.9849	0.1750 to 0.9849	0.1390 to 0.9838	0.4820 to 0.9925	0.4814 to 0.9925	0.4096 to 0.9910	0.6367 to 0.9952	0.6328 to 0.9951	0.5975 to 0.9946
R squared		0.7459	0.7463	0.7297	0.8646	0.8644	0.84	0.9118	0.9106	0.9004
P value
P (two-tailed)		0.0266	0.0265	0.0303	0.0072	0.0072	0.0102	0.003	0.0031	0.0038
P value summary		*	*	*	**	**	*	**	**	**
Significant? (alpha = 0.05)		Yes	Yes	Yes	Yes	Yes	Yes	Yes	Yes	Yes
Number of XY Pairs		6	6	6	6	6	6	6	6	6

## Sheet: Alveoli - LOO Obs. 5
	LM (µm)	LM (µm) vs. 50 (0.01-1)	LM (µm) vs. 50 (0.1-1)	LM (µm) vs. 50 (0.25-1)	LM (µm) vs. 100 (0.01-1)	LM (µm) vs. 100 (0.1-1)	LM (µm) vs. 100 (0.25-1)	LM (µm) vs. 150 (0.01-1)	LM (µm) vs. 150 (0.1-1)	LM (µm) vs. 150 (0.25-1)
Pearson r
r		0.8624	0.862	0.8521	0.9343	0.9337	0.9173	0.9548	0.9535	0.9456
95% confidence interval		0.1695 to 0.9847	0.1680 to 0.9847	0.1315 to 0.9835	0.5075 to 0.9930	0.5042 to 0.9929	0.4139 to 0.9911	0.6363 to 0.9952	0.6273 to 0.9951	0.5761 to 0.9942
R squared		0.7438	0.7431	0.7261	0.8729	0.8718	0.8415	0.9116	0.9091	0.8941
P value
P (two-tailed)		0.0271	0.0272	0.0312	0.0063	0.0064	0.01	0.003	0.0032	0.0044
P value summary		*	*	*	**	**	**	**	**	**
Significant? (alpha = 0.05)		Yes	Yes	Yes	Yes	Yes	Yes	Yes	Yes	Yes
Number of XY Pairs		6	6	6	6	6	6	6	6	6

## Sheet: Alveoli - LOO Obs. 6
	LM (µm)	LM (µm) vs. 50 (0.01-1)	LM (µm) vs. 50 (0.1-1)	LM (µm) vs. 50 (0.25-1)	LM (µm) vs. 100 (0.01-1)	LM (µm) vs. 100 (0.1-1)	LM (µm) vs. 100 (0.25-1)	LM (µm) vs. 150 (0.01-1)	LM (µm) vs. 150 (0.1-1)	LM (µm) vs. 150 (0.25-1)
Pearson r
r		0.8472	0.847	0.8404	0.9254	0.9251	0.9097	0.9528	0.9519	0.9437
95% confidence interval		0.1140 to 0.9829	0.1133 to 0.9829	0.09072 to 0.9821	0.4573 to 0.9920	0.4557 to 0.9919	0.3751 to 0.9902	0.6227 to 0.9950	0.6167 to 0.9949	0.5644 to 0.9940
R squared		0.7177	0.7174	0.7063	0.8564	0.8558	0.8276	0.9078	0.906	0.8906
P value
P (two-tailed)		0.0332	0.0333	0.0362	0.0081	0.0082	0.0119	0.0033	0.0034	0.0047
P value summary		*	*	*	**	**	*	**	**	**
Significant? (alpha = 0.05)		Yes	Yes	Yes	Yes	Yes	Yes	Yes	Yes	Yes
Number of XY Pairs		6	6	6	6	6	6	6	6	6

## Sheet: Alveoli - LOO Obs. 7
	LM (µm)	LM (µm) vs. 50 (0.01-1)	LM (µm) vs. 50 (0.1-1)	LM (µm) vs. 50 (0.25-1)	LM (µm) vs. 100 (0.01-1)	LM (µm) vs. 100 (0.1-1)	LM (µm) vs. 100 (0.25-1)	LM (µm) vs. 150 (0.01-1)	LM (µm) vs. 150 (0.1-1)	LM (µm) vs. 150 (0.25-1)
Pearson r
r		0.7951	0.7967	0.7843	0.8823	0.8833	0.8608	0.9354	0.9358	0.9259
95% confidence interval		-0.04654 to 0.9765	-0.04211 to 0.9767	-0.07509 to 0.9752	0.2489 to 0.9871	0.2533 to 0.9872	0.1634 to 0.9846	0.5139 to 0.9931	0.5164 to 0.9931	0.4600 to 0.9920
R squared		0.6321	0.6347	0.6151	0.7784	0.7802	0.741	0.8749	0.8757	0.8573
P value
P (two-tailed)		0.0587	0.0578	0.0648	0.02	0.0196	0.0277	0.0061	0.0061	0.008
P value summary		ns	ns	ns	*	*	*	**	**	**
Significant? (alpha = 0.05)		No	No	No	Yes	Yes	Yes	Yes	Yes	Yes
Number of XY Pairs		6	6	6	6	6	6	6	6	6
