# Supplementary material for: An automated morphometric approach to evaluate distal lung patterning in mouse models of bronchopulmonary dysplasia
Source: PLoS One. 2026 Feb 17;21(2):e0333159. doi: 10.1371/journal.pone.0333159 (PMC12912560; doi:10.1371/journal.pone.0333159)
Supplement: S3 File — (XLSX) [file pone.0333159.s003.xlsx]

## Sheet: Ducts (Test Set)
	Duct Size vs. LM (µm)
Pearson r
r	0.7866
95% confidence interval	0.08234 to 0.9669
R squared	0.6188
P value
P (two-tailed)	0.0359
P value summary	*
Significant? (alpha = 0.05)	Yes
Number of XY Pairs	7

## Sheet: Alveoli (Test Set)
	Alveolar Size vs. LM (µm)
Pearson r
r	0.9475
95% confidence interval	0.6788 to 0.9924
R squared	0.8978
P value
P (two-tailed)	0.0012
P value summary	**
Significant? (alpha = 0.05)	Yes
Number of XY Pairs	7

## Sheet: Ducts (Validation)
	Duct Size vs. LM (µm)
Pearson r
r	0.7651
95% confidence interval	0.5070 to 0.8973
R squared	0.5853
P value
P (two-tailed)	<0.0001
P value summary	****
Significant? (alpha = 0.05)	Yes
Number of XY Pairs	22

## Sheet: Alveoli (Validation)
	Alveolar Size vs. LM (µm)
Pearson r
r	0.5823
95% confidence interval	0.2130 to 0.8060
R squared	0.3391
P value
P (two-tailed)	0.0045
P value summary	**
Significant? (alpha = 0.05)	Yes
Number of XY Pairs	22
