# Supplementary material for: An automated morphometric approach to evaluate distal lung patterning in mouse models of bronchopulmonary dysplasia
Source: PLoS One. 2026 Feb 17;21(2):e0333159. doi: 10.1371/journal.pone.0333159 (PMC12912560; doi:10.1371/journal.pone.0333159)
Supplement: S4 File — (TXT) [file pone.0333159.s004.txt]

/*
 * Macro name: DistalAirwayQuantification.ijm
 * Description: Segregates airways by area, provides counts + quantitative measures (total area, average area, % area)
 * 				as an excel file in addition to processed images for visual confirmation of specificity.
 * 
 * Author: Declan Gainer
 * Affiliation: Ormiston Lab, Queen's University, Kingston, ON, Canada
 * 
 * MIT License
 * Copyright (c) 2026 Declan Gainer
 */

run("Excel Macro Extensions");

SourceDir = getDirectory("Choose Source Directory"); // source folder for images to process

DestinationDir = getDirectory("Choose Destination Directory"); // for processed image storage

ExcelDir = getDirectory("Choose Source Directory") + "Results.xlsx"; // location for results spreadsheet

list = getFileList(SourceDir); 

run("Clear Results");

open(SourceDir+list[0]); // for calibration thresholding
calibrationImage = getTitle(); 
run("Split Channels");
close(calibrationImage + " (red)");
close(calibrationImage + " (blue)");
selectWindow(calibrationImage + " (green)");
setAutoThreshold("Default dark");
run("Threshold...");
waitForUser("Click Set -> Ok once all tissue is highlighted black/background is highlighted white"); 
getThreshold(lower, upper); 
userThresholdLower = lower; 
userThresholdUpper = upper; 

close("Threshold"); 
close(calibrationImage + " (green)"); 

Dialog.create("Airway Type");
Dialog.addMessage("Select whether you would like to proceed with the quantification of\nalveolar ducts or alveolar sacs/alveoli:");
labels = newArray("Ducts", "Alveoli", "Structures Between (1) and (2)");
Dialog.addRadioButtonGroup("Airway Type", labels, 1, 3, "Ducts");
Dialog.show();
airwayType = Dialog.getRadioButton();

for(i = 0; i < list.length; i++) {
	open(SourceDir+list[i]); 
	imageTitleWithoutExtension = File.nameWithoutExtension; // for saving processed image
	imageTitle = getTitle();
	
	// using user values - threshold
	run("Clear Results");
	run("Split Channels");
	close(imageTitle + " (red)");
	close(imageTitle + " (blue)");
	selectWindow(imageTitle + " (green)");
	imageTitleNew = getTitle();
	run("Wand Tool...", "tolerance=17 mode=Legacy");
    setTool("wand");
    Overlay.clear;  // clear overlay on this image

    while (true) {
        waitForUser(
            "1) Use the wand to select a non-target region (bronchi, vessels, etc.).\n" +
            "2) Click OK to record and delete it.\n\n" +
            "When you are finished with ALL exclusions:\n" +
            "   - Remove any selection (Edit > Selection > Select None),\n" +
            "   - Then click OK."
        );

        selec = selectionType();  // -1 if no selection

        if (selec == -1)
            break;

        Overlay.addSelection("", 0, "orange");  // add placeholder orange mask 

        run("Clear", "slice");
        run("Select None");
    }
	setAutoThreshold("Default dark");
	run("Threshold...");
	setThreshold(userThresholdLower, userThresholdUpper);
	run("Convert to Mask");
	close("Threshold");
	run("Fill Holes"); // remove disconnected exudates
	run("Open"); // smooth
	run("Analyze Particles...", "size=0-50.00 clear add"); // clean up small holes
	roiManager("Combine");
	selectImage(imageTitleNew);
	run("Clear", "slice"); 
	roiManager("delete");
	selectWindow("ROI Manager");
	run("Close");
	run("Clear Results");
	selectWindow(imageTitleNew);
	run("Select None");
	nOverlay = Overlay.size;
	if (nOverlay > 0) {
		Overlay.copy;
	} // select airway type to analyze
	if (airwayType == "Ducts") {
		run("Analyze Particles...", "size=4000-100000 circularity=0-0.5 show=[Overlay Masks] display summarize add"); 
	}
	else if (airwayType == "Structures Between (1) and (2)") {
		run("Analyze Particles...", "size=1001-3999 show=[Overlay Masks] display summarize add"); 
	}
	else if (airwayType == "Alveoli") {
		run("Analyze Particles...", "size=150-1000 circularity=0.01-1 show=[Overlay Masks] display summarize add"); 
	}
	roiManager("Select All");
	roiManager("Set Fill Color", "cyan");
	if (nOverlay > 0) {
		Overlay.paste;
	}
	run("Flatten"); // form composite of masks from exclusion + particle analysis
	saveAs(DestinationDir + imageTitleWithoutExtension + "_Processed.tiff"); 
	roiManager("delete");
	run("Close");
    if (i == 0) {
		Ext.xlsx_AppendTableAsRows("Summary", ExcelDir, "Summary", true);	
    } else {
		Ext.xlsx_AppendTableAsRows("Summary", ExcelDir, "Summary", false);
    } 
    if (isOpen("Summary")) close("Summary"); // clear results before next iteration
	close(imageTitleNew);
	run("Clear Results");
	close("Results");
}


	
