# Supplementary material for: An automated morphometric approach to evaluate distal lung patterning in mouse models of bronchopulmonary dysplasia
Source: PLoS One. 2026 Feb 17;21(2):e0333159. doi: 10.1371/journal.pone.0333159 (PMC12912560; doi:10.1371/journal.pone.0333159)
Supplement: S5 File — (XLSX) [file pone.0333159.s005.xlsx]

## Sheet: MLI - P14
Animal ID	Timepoint	Treatment	# Intersections	Line Length	MLI	# Intersections	Line Length	MLI	# Intersections	Line Length	MLI	# Intersections	Line Length	MLI	# Intersections	Line Length	MLI	# Intersections	Line Length	MLI	# Intersections	Line Length	MLI	# Intersections	Line Length	MLI	# Intersections	Line Length	MLI	# Intersections	Line Length	MLI	# Intersections	Line Length		# Intersections	Line Length	MLI	Average MLI
X	P14	0.21	6	475.8	79.3	11.5	461.15	40.1	13.5	468.96	34.7378	12	494.58	41.215	10	406.25	40.625	9.5	445.57	46.9021	9.5	446.75	47.0263	7	463.76	66.2514	9.5	429.22	45.1811	9	376.63	41.8478	8.5	412.88	48.5741	9.5	437.35	46.0368	48.1498
M		0.21	10.5	456.22	43.4495	11	470.43	42.7664	12	624.47	52.0392	11.5	503.21	43.7574	9.5	473.25	49.8158	10	479.36	47.936	11	558.68	50.7891	9	457.4	50.8222	8	410.93	51.3663	13	524.95	40.3808	11	499.83	45.4391	7.5	484.65	64.62	48.5985
H		0.21	6	391.81	65.3017	11	421.11	38.2827	6.5	394.3	60.6615	8	367.25	45.9062	7.5	407.41	54.3213	9.5	371.25	39.0789	8.5	425.06	50.0071	13	454.73	34.9792	11	490.64	44.6036	7.5	391.06	52.1413	9.5	466.83	49.14	9	384.51	42.7233	48.0956
Z		0.95	15	537.7	35.8467	10	411.38	41.138	8	382.08	47.76	7.5	400.22	53.3627	6	460.1	76.6833	11	549.5	49.9545	9	486.98	54.1089	5	388.04	77.608	8	490.64	61.33	10.5	473.95	45.1381	6	534.75	89.125	8.5	467.21	54.9659	57.2518
Q		0.95	8	520.24	65.03	15.5	454.86	29.3458	13	629.11	48.3931	9	515.53	57.2811	7	492.41	70.3443	8	497.88	62.235	8	446.29	55.7863	8.5	470.39	55.34	11.5	406.22	35.3235	9.5	455.75	47.9737	8.5	497.85	58.5706	9	485.91	53.99	53.3011
O		0.95	10	455.02	45.502	12	600.99	50.0825	8.5	527.88	62.1035	10	551.11	55.111	12.5	578.63	46.2904	9	458.17	50.9078	8.5	466.67	54.9024	12.5	509.95	40.796	9	472.11	52.4567	6	424.66	70.7767	11.5	518.03	45.0461	13	563.16	43.32	51.4412
L		0.95	6	410.77	68.4617	6	353.81	58.9683	8	509.93	63.7413	12	475.81	39.6508	8	504.74	63.0925	12	490.98	40.915	9	453.78	50.42	11	421.01	38.2736	8	442.43	55.3038	7	485.53	69.3614	9	384.11	42.6789	13	475.82	36.6015	52.2891

## Sheet: Ducts (3000) - P14
0-0.5
Condition	Animal ID								Average		Animal ID	21% Counts	21% Area	21% Size	Animal ID	95% Counts	95% Area	95% Size
	H	Count	15	16	20	18	14	15	16.3333		H	16.3333	102492	6251.64	L	17.1667	116778	6991.36
0.21		Total Area	121103	83265.4	138634	101691	63123.7	107132	102492		M	14.5	80283.7	5517.81	O	15.5	92499.9	5875.36
		Average Size	8073.55	5204.09	6931.71	5649.51	4508.83	7142.12	6251.64		X	5.66667	28319.7	4769.6	Q	20.3333	118700	6188.32
	L	Count	14	15	25	20	14	15	17.1667						Z	14	96927.9	7081.65
0.95		Total Area	86770.7	121781	156557	96573.4	127748	111236	116778
		Average Size	6197.91	8118.73	6262.27	4828.67	9124.85	7415.74	6991.36
	M	Count	11	18	11	14	13	20	14.5
0.21		Total Area	51372	83778.4	63809.6	86308.3	74095.4	122338	80283.7
		Average Size	4670.18	4654.35	5800.87	6164.88	5699.65	6116.92	5517.81
	O	Count	18	18	21	14	10	12	15.5
0.95		Total Area	100378	102217	145355	98747.2	59799.6	48502.8	92499.9
		Average Size	5576.54	5678.74	6921.66	7053.37	5979.96	4041.9	5875.36
	Q	Count	21	29	17	21	10	24	20.3333
0.95		Total Area	138368	135821	102805	126589	87250.9	121366	118700
		Average Size	6588.96	4683.49	6047.34	6028.06	8725.09	5056.94	6188.32
	X	Count	9	4	5	6	3	7	5.66667
0.21		Total Area	56452.1	14850.1	22015.4	30160.5	13484.3	32956.2	28319.7
		Average Size	6272.45	3712.53	4403.08	5026.74	4494.76	4708.02	4769.6
	Z	Count	9	11	22	15	15	12	14
0.95		Total Area	71367.1	55843.6	122500	104600	119765	107493	96927.9
		Average Size	7929.67	5076.69	5568.18	6973.31	7984.31	8957.72	7081.65
0-1			103624
Condition	Animal ID		5453.89						Average		Animal ID	21% Counts	21% Area	21% Size	Animal ID	95% Counts	95% Area	95% Size
	H	Count	15	16	20	18	14	15	16.3333		H	16.3333	102492	6251.64	L	17.1667	116778	6991.36
0.21		Total Area	121103	83265.4	138634	101691	63123.7	107132	102492		M	14.5	80283.7	5517.81	O	15.5	92499.9	5875.36
		Average Size	8073.55	5204.09	6931.71	5649.51	4508.83	7142.12	6251.64		X	5.83333	29092.2	4760.27	Q	20.3333	118700	6188.32
	L	Count	14	15	25	20	14	15	17.1667						Z	14	96927.9	7081.65
0.95		Total Area	86770.7	121781	156557	96573.4	127748	111236	116778
		Average Size	6197.91	8118.73	6262.27	4828.67	9124.85	7415.74	6991.36
	M	Count	11	18	11	14	13	20	14.5
0.21		Total Area	51372	83778.4	63809.6	86308.3	74095.4	122338	80283.7
		Average Size	4670.18	4654.35	5800.87	6164.88	5699.65	6116.92	5517.81
	O	Count	18	18	21	14	10	12	15.5
0.95		Total Area	100378	102217	145355	98747.2	59799.6	48502.8	92499.9
		Average Size	5576.54	5678.74	6921.66	7053.37	5979.96	4041.9	5875.36
	Q	Count	21	29	17	21	10	24	20.3333
0.95		Total Area	138368	135821	102805	126589	87250.9	121366	118700
		Average Size	6588.96	4683.49	6047.34	6028.06	8725.09	5056.94	6188.32
	X	Count	9	4	5	7	3	7	5.83333
0.21		Total Area	56452.1	14850.1	22015.4	34795.4	13484.3	32956.2	29092.2
		Average Size	6272.45	3712.53	4403.08	4970.77	4494.76	4708.02	4760.27
	Z	Count	9	11	22	15	15	12	14
0.95		Total Area	71367.1	55843.6	122500	104600	119765	107493	96927.9
		Average Size	7929.67	5076.69	5568.18	6973.31	7984.31	8957.72	7081.65

## Sheet: Ducts (4000) - P14
0-0.5
Condition	Animal ID								Average		Animal ID	21% Counts	21% Area	21% Size	Animal ID	95% Counts	95% Area	95% Size
	H	Count	12	11	18	15	7	13	12.6667		H	12.6667	89579	6950.34	L	12	99137.8	8287.23
0.21		Total Area	110525	64998.3	132493	90892.2	37971.2	100594	89579		M	9.66667	63400.4	6485.01	O	10.5	75276.3	6948.11
		Average Size	9210.41	5908.94	7360.74	6059.48	5424.46	7738	6950.34		X	3.5	20720.7	5460.28	Q	14.6667	99115.4	6943.91
	L	Count	10	11	16	12	12	11	12						Z	10	83000.1	8522.69
0.95		Total Area	74281.1	107974	126589	68595.6	120269	97118	99137.8
		Average Size	7428.1	9815.81	7911.84	5716.3	10022.4	8828.91	8287.23
	M	Count	8	8	8	9	10	15	9.66667
0.21		Total Area	41715.6	48858.3	53002.6	68468.2	63946.9	104411	63400.4
		Average Size	5214.45	6107.29	6625.32	7607.57	6394.69	6960.73	6485.01
	O	Count	12	12	16	10	7	6	10.5
0.95		Total Area	79785.9	79979.6	128873	84780.3	50297.2	27941.9	75276.3
		Average Size	6648.83	6664.97	8054.53	8478.03	7185.31	4656.99	6948.11
	Q	Count	18	18	11	15	10	16	14.6667
0.95		Total Area	128026	95993.2	82308.1	105761	87250.9	95353.3	99115.4
		Average Size	7112.54	5332.95	7482.55	7050.73	8725.09	5959.58	6943.91
	X	Count	6	1	3	4	3	4	3.5
0.21		Total Area	45794.7	4118.23	15413.6	23203.5	13484.3	22310	20720.7
		Average Size	7632.45	4118.23	5137.86	5800.88	4494.76	5577.5	5460.28
	Z	Count	8	9	13	11	12	7	10
0.95		Total Area	67849.8	48935.8	91001.1	91027.6	109417	89769.2	83000.1
		Average Size	8481.23	5437.31	7000.09	8275.24	9118.09	12824.2	8522.69
0-1
Condition	Animal ID								Average		Animal ID	21% Counts	21% Area	21% Size	Animal ID	95% Counts	95% Area	95% Size
	H	Count	12	11	18	15	7	13	12.6667		H	12.6667	89579	6950.34	L	12	99137.8	8287.23
0.21		Total Area	110525	64998.3	132493	90892.2	37971.2	100594	89579		M	9.66667	63400.4	6485.01	O	10.5	75276.3	6948.11
		Average Size	9210.41	5908.94	7360.74	6059.48	5424.46	7738	6950.34		X	3.66667	21493.2	5421.42	Q	14.6667	99115.4	6943.91
	L	Count	10	11	16	12	12	11	12						Z	10	83000.1	8522.69
0.95		Total Area	74281.1	107974	126589	68595.6	120269	97118	99137.8
		Average Size	7428.1	9815.81	7911.84	5716.3	10022.4	8828.91	8287.23
	M	Count	8	8	8	9	10	15	9.66667
0.21		Total Area	41715.6	48858.3	53002.6	68468.2	63946.9	104411	63400.4
		Average Size	5214.45	6107.29	6625.32	7607.57	6394.69	6960.73	6485.01
	O	Count	12	12	16	10	7	6	10.5
0.95		Total Area	79785.9	79979.6	128873	84780.3	50297.2	27941.9	75276.3
		Average Size	6648.83	6664.97	8054.53	8478.03	7185.31	4656.99	6948.11
	Q	Count	18	18	11	15	10	16	14.6667
0.95		Total Area	128026	95993.2	82308.1	105761	87250.9	95353.3	99115.4
		Average Size	7112.54	5332.95	7482.55	7050.73	8725.09	5959.58	6943.91
	X	Count	6	1	3	5	3	4	3.66667
0.21		Total Area	45794.7	4118.23	15413.6	27838.4	13484.3	22310	21493.2
		Average Size	7632.45	4118.23	5137.86	5567.69	4494.76	5577.5	5421.42
	Z	Count	8	9	13	11	12	7	10
0.95		Total Area	67849.8	48935.8	91001.1	91027.6	109417	89769.2	83000.1
		Average Size	8481.23	5437.31	7000.09	8275.24	9118.09	12824.2	8522.69

## Sheet: Ducts (5000) - P14
0-0.5
Condition	Animal ID								Average		Animal ID	21% Counts	21% Area	21% Size	Animal ID	95% Counts	95% Area	95% Size
	H	Count	11	9	15	7	4	9	9.16667		H	9.16667	73575.8	7793.77	L	9.5	87828.3	9069.26
0.21		Total Area	106107	55242.7	118368	55096	24245.3	82396	73575.8		M	5.83333	45970.4	7745.54	O	8.16667	64776.2	7569.96
		Average Size	9646.06	6138.08	7891.2	7870.85	6061.34	9155.11	7793.77		X	2.5	18792.7	7315.97	Q	10.5	80136.6	7672.43
	L	Count	7	10	12	7	11	10	9.5						Z	7.83333	73203.7	9782.16
0.95		Total Area	60932	103446	108890	46017.7	115517	92167.2	87828.3
		Average Size	8704.57	10344.6	9074.2	6573.96	10501.5	9216.72	9069.26
	M	Count	5	4	5	7	6	8	5.83333
0.21		Total Area	28939.3	31373.8	39294.7	58868.3	45718.8	71627.6	45970.4
		Average Size	5787.85	7843.44	7858.95	8409.75	7619.8	8953.45	7745.54
	O	Count	10	8	16	9	5	1	8.16667
0.95		Total Area	70522.5	62470.7	128873	80281.2	41158.2	5352.38	64776.2
		Average Size	7052.25	7808.83	8054.53	8920.14	8231.63	5352.38	7569.96
	Q	Count	13	9	8	14	9	10	10.5
0.95		Total Area	105059	55282.6	69015.8	101011	83112.7	67338	80136.6
		Average Size	8081.45	6142.51	8626.97	7215.1	9234.75	6733.8	7672.43
	X	Count	5		1	3		1	2.5
0.21		Total Area	41471.8		5794.6	19094.2		8810.18	18792.7
		Average Size	8294.35		5794.6	6364.74		8810.18	7315.97
	Z	Count	4	7	10	9	11	6	7.83333
0.95		Total Area	49562.8	39654.5	77197.5	82715.4	105006	85085.4	73203.7
		Average Size	12390.7	5664.93	7719.75	9190.6	9546.04	14180.9	9782.16
0-1
Condition	Animal ID								Average		Animal ID	21% Counts	21% Area	21% Size	Animal ID	95% Counts	95% Area	95% Size
	H	Count	11	9	15	7	4	9	9.16667		H	9.16667	73575.8	7793.77	L	9.5	87828.3	9069.26
0.21		Total Area	106107	55242.7	118368	55096	24245.3	82396	73575.8		M	5.83333	45970.4	7745.54	O	8.16667	64776.2	7569.96
		Average Size	9646.06	6138.08	7891.2	7870.85	6061.34	9155.11	7793.77		X	2.5	18792.7	7315.97	Q	10.5	80136.6	7672.43
	L	Count	7	10	12	7	11	10	9.5						Z	7.83333	73203.7	9782.16
0.95		Total Area	60932	103446	108890	46017.7	115517	92167.1	87828.3
		Average Size	8704.57	10344.6	9074.2	6573.96	10501.5	9216.72	9069.26
	M	Count	5	4	5	7	6	8	5.83333
0.21		Total Area	28939.3	31373.8	39294.7	58868.3	45718.8	71627.6	45970.4
		Average Size	5787.85	7843.44	7858.95	8409.75	7619.8	8953.45	7745.54
	O	Count	10	8	16	9	5	1	8.16667
0.95		Total Area	70522.5	62470.7	128873	80281.2	41158.2	5352.38	64776.2
		Average Size	7052.25	7808.83	8054.53	8920.14	8231.63	5352.38	7569.96
	Q	Count	13	9	8	14	9	10	10.5
0.95		Total Area	105059	55282.6	69015.8	101011	83112.7	67338	80136.6
		Average Size	8081.45	6142.51	8626.97	7215.1	9234.75	6733.8	7672.43
	X	Count	5		1	3		1	2.5
0.21		Total Area	41471.8		5794.6	19094.2		8810.18	18792.7
		Average Size	8294.35		5794.6	6364.74		8810.18	7315.97
	Z	Count	4	7	10	9	11	6	7.83333
0.95		Total Area	49562.8	39654.5	77197.5	82715.4	105006	85085.4	73203.7
		Average Size	12390.7	5664.93	7719.75	9190.6	9546.04	14180.9	9782.16
* Blank cells had no detectable airways, therefore no data

## Sheet: Ducts (6000) - P14
0-0.5
Condition	Animal ID								Average		Animal ID	21% Counts	21% Area	21% Size	Animal ID	95% Counts	95% Area	95% Size
	H	Count	9	4	10	5	2	7	6.16667		H	6.16667	57004.7	8696.14	L	6.66667	72163.9	10843.5
0.21		Total Area	95119.9	27185.3	90941.1	43633.3	13515	71633.3	57004.7		M	4.33333	37782.6	8518.79	O	6.6	60763	9350.72
		Average Size	10568.9	6796.32	9094.11	8726.67	6757.52	10233.3	8696.14		X	2.33333	19237.5	8120.22	Q	8.16667	67307.1	8227.61
	L	Count	5	6	9	5	6	9	6.66667						Z	4.83333	56740.6	12384.3
0.95		Total Area	49987.7	81235.4	91841.4	35027.6	87873.5	87017.9	72163.9
		Average Size	9997.54	13539.2	10204.6	7005.51	14645.6	9668.65	10843.5
	M	Count	2	3	4	7	5	5	4.33333
0.21		Total Area	13460.5	25516.1	33945.2	58868.3	40129.7	54775.6	37782.6
		Average Size	6730.24	8505.37	8486.31	8409.75	8025.95	10955.1	8518.79
	O	Count	6	6	12	6	3		6.6
0.95		Total Area	50044.8	51325.2	107738	64131.4	30575.6		60763
		Average Size	8340.8	8554.19	8978.17	10688.6	10191.9		9350.72
	Q	Count	9	6	8	12	7	7	8.16667
0.95		Total Area	82869.5	38850.9	69015.8	90517.7	72212.4	50376.2	67307.1
		Average Size	9207.73	6475.16	8626.97	7543.14	10316.1	7196.61	8227.61
	X	Count	4			2		1	2.33333
0.21		Total Area	35602.6			13299.6		8810.18	19237.5
		Average Size	8900.65			6649.81		8810.18	8120.22
	Z	Count	3	1	7	8	7	3	4.83333
0.95		Total Area	44087.7	6624.15	61562.6	76913.4	83168.5	68087.1	56740.6
		Average Size	14695.9	6624.15	8794.66	9614.18	11881.2	22695.7	12384.3
0-1
Condition	Animal ID								Average		Animal ID	21% Counts	21% Area	21% Size	Animal ID	95% Counts	95% Area	95% Size
	H	Count	9	4	10	5	2	7	6.16667		H	6.16667	57004.7	8696.14	L	6.66667	72163.9	10843.5
0.21		Total Area	95119.9	27185.3	90941.1	43633.3	13515	71633.3	57004.7		M	4.33333	37782.6	8518.79	O	6.6	60763	9350.72
		Average Size	10568.9	6796.32	9094.11	8726.67	6757.52	10233.3	8696.14		X	2.33333	19237.5	8120.22	Q	8.16667	67307.1	8227.61
	L	Count	5	6	9	5	6	9	6.66667						Z	4.83333	56740.6	12384.3
0.95		Total Area	49987.7	81235.4	91841.4	35027.6	87873.5	87017.9	72163.9
		Average Size	9997.54	13539.2	10204.6	7005.51	14645.6	9668.65	10843.5
	M	Count	2	3	4	7	5	5	4.33333
0.21		Total Area	13460.5	25516.1	33945.2	58868.3	40129.7	54775.6	37782.6
		Average Size	6730.24	8505.37	8486.31	8409.75	8025.95	10955.1	8518.79
	O	Count	6	6	12	6	3		6.6
0.95		Total Area	50044.8	51325.2	107738	64131.4	30575.6		60763
		Average Size	8340.8	8554.19	8978.17	10688.6	10191.9		9350.72
	Q	Count	9	6	8	12	7	7	8.16667
0.95		Total Area	82869.5	38850.9	69015.8	90517.7	72212.4	50376.2	67307.1
		Average Size	9207.73	6475.16	8626.97	7543.14	10316.1	7196.61	8227.61
	X	Count	4			2		1	2.33333
0.21		Total Area	35602.6			13299.6		8810.18	19237.5
		Average Size	8900.65			6649.81		8810.18	8120.22
	Z	Count	3	1	7	8	7	3	4.83333
0.95		Total Area	44087.7	6624.15	61562.6	76913.4	83168.5	68087.1	56740.6
		Average Size	14695.9	6624.15	8794.66	9614.18	11881.2	22695.7	12384.3
* Blank cells had no detectable airways, therefore no data

## Sheet: Alveoli (50) - P14
0.01-1				0-0.33
Condition	Animal ID		FOV 1	FOV 2	FOV 3	FOV 4	FOV 5	FOV 6	Average		Animal ID	21% Counts	21% Area	21% Size	Animal ID	95% Counts	95% Area	95% Size
	H	Count	251	292	199	245	251	205	240.5		H	240.5	61355	254.405	L	197	54991.4	278.186
0.21		Total Area	62410.6	82580.8	50039.5	59973.7	59406.6	53719.1	61355		M	262.167	66072.7	252.396	O	198.667	51453.3	257.543
		Average Size	248.648	282.811	251.455	244.791	236.679	262.044	254.405		X	203.667	44261	216.241	Q	200.833	56584.9	278.998
	L	Count	200	186	175	222	184	215	197						Z	222.833	65923.9	295.816
0.95		Total Area	56545.5	47780.2	48893.1	62034.5	47489.5	67205.8	54991.4
		Average Size	282.727	256.883	279.389	279.435	258.095	312.585	278.186
	M	Count	289	280	223	253	274	254	262.167
0.21		Total Area	70315.3	66215.2	54263.3	65772.3	67459.9	72410.3	66072.7
		Average Size	243.306	236.483	243.333	259.97	246.204	285.08	252.396
	O	Count	197	171	169	242	220	193	198.667
0.95		Total Area	47225.2	42620.6	42700.3	65561.5	63539.3	47072.7	51453.3
		Average Size	239.722	249.243	252.664	270.915	288.815	243.9	257.543
	Q	Count	185	164	232	214	223	187	200.833
0.95		Total Area	49893.8	39644	69169.5	58248.2	73136.1	49417.8	56584.9
		Average Size	269.696	241.731	298.145	272.188	327.964	264.266	278.998
	X	Count	241	216	216	156	151	242	203.667
0.21		Total Area	51002.9	46085.1	44115.5	30925.4	33681.4	59755.4	44261
		Average Size	211.63	213.357	204.238	198.24	223.056	246.923	216.241
	Z	Count	215	217	242	216	202	245	222.833
0.95		Total Area	65861.8	68961.1	73141.4	59931	57615.3	70033	65923.9
		Average Size	306.334	317.793	302.237	277.458	285.224	285.849	295.816
0.1-1
Condition	Animal ID								Average		Animal ID	21% Counts	21% Area	21% Size	Animal ID	95% Counts	95% Area	95% Size
	H	Count	251	292	199	245	251	205	240.5		H	240.5	61355	254.405	L	197	54991.4	278.186
0.21		Total Area	62410.6	82580.8	50039.5	59973.8	59406.6	53719.1	61355		M	261.333	65748	251.938	O	198.667	51453.3	257.543
		Average Size	248.648	282.811	251.455	244.791	236.679	262.044	254.405		X	203.667	44261	216.241	Q	200.667	56494.5	278.822
	L	Count	200	186	175	222	184	215	197						Z	222.667	65782	295.43
0.95		Total Area	56545.5	47780.2	48893.1	62034.5	47489.4	67205.8	54991.4
		Average Size	282.727	256.883	279.389	279.435	258.095	312.585	278.186
	M	Count	289	277	223	253	272	254	261.333
0.21		Total Area	70315.3	65593.8	54263.3	65772.3	66132.9	72410.3	65748
		Average Size	243.306	236.801	243.333	259.97	243.136	285.08	251.938
	O	Count	197	171	169	242	220	193	198.667
0.95		Total Area	47225.2	42620.6	42700.3	65561.5	63539.3	47072.7	51453.3
		Average Size	239.722	249.243	252.664	270.915	288.815	243.9	257.543
	Q	Count	185	164	231	214	223	187	200.667
0.95		Total Area	49893.8	39644	68627.1	58248.2	73136.1	49417.8	56494.5
		Average Size	269.696	241.731	297.087	272.188	327.964	264.266	278.822
	X	Count	241	216	216	156	151	242	203.667
0.21		Total Area	51002.9	46085.1	44115.5	30925.4	33681.4	59755.4	44261
		Average Size	211.63	213.357	204.238	198.24	223.056	246.923	216.241
	Z	Count	215	217	242	216	202	244	222.667
0.95		Total Area	65861.8	68961.1	73141.4	59931	57615.3	69181.7	65782
		Average Size	306.334	317.793	302.237	277.458	285.224	283.531	295.43
0.25-1
Condition	Animal ID								Average		Animal ID	21% Counts	21% Area	21% Size	Animal ID	95% Counts	95% Area	95% Size
	H	Count	237	275	179	236	233	190	225		H	225	57314.1	253.775	L	186.833	51567.3	275.116
0.21		Total Area	58434.8	78978.7	44970.6	56771.1	55696.3	49033	57314.1		M	229.333	56742	247.206	O	185.167	48123	258.239
		Average Size	246.56	287.195	251.233	240.556	239.04	258.068	253.775		X	192.5	40584.8	209.911	Q	188.667	52556.7	275.666
	L	Count	187	176	169	207	174	208	186.833						Z	213.333	62871.6	294.703
0.95		Total Area	50392	45294.1	47635.5	56093.7	44946	65042.5	51567.3
		Average Size	269.476	257.353	281.867	270.984	258.31	312.704	275.116
	M	Count	270	224	202	229	218	233	229.333
0.21		Total Area	64845.6	50164.5	48932.5	57244.7	50919.6	68345.1	56742
		Average Size	240.169	223.949	242.24	249.977	233.576	293.327	247.206
	O	Count	176	153	167	234	197	184	185.167
0.95		Total Area	42857.1	37605.5	41995.7	63980.9	57795.5	44503.5	48123
		Average Size	243.506	245.787	251.471	273.423	293.378	241.867	258.239
	Q	Count	171	160	216	204	211	170	188.667
0.95		Total Area	43705.7	38024	65905.3	54970.1	67338.5	45396.4	52556.7
		Average Size	255.589	237.65	305.117	269.461	319.14	267.038	275.666
	X	Count	226	201	207	149	143	229	192.5
0.21		Total Area	45343	40636.3	42202.1	29046.7	30869.8	55410.7	40584.8
		Average Size	200.633	202.171	203.875	194.944	215.873	241.968	209.911
	Z	Count	208	208	228	207	194	235	213.333
0.95		Total Area	64242.2	66222.8	68874	56806.7	54733.9	66349.7	62871.6
		Average Size	308.857	318.379	302.079	274.429	282.133	282.339	294.703

## Sheet: Alveoli (100) - P14
0.01-1				0-0.33
Condition	Animal ID		FOV 1	FOV 2	FOV 3	FOV 4	FOV 5	FOV 6	Average		Animal ID	21% Counts	21% Area	21% Size	Animal ID	95% Counts	95% Area	95% Size
	H	Count	199	234	152	193	181	158	186.167		H	186.167	57499.3	308.157	L	156	52098	332.994
0.21		Total Area	58826.8	78392.9	46607.8	56388.2	54265.8	50514.5	57499.3		M	204.667	61989.2	303.912	O	152.333	48085.3	314.069
		Average Size	295.612	335.012	306.63	292.167	299.811	319.712	308.157		X	141.167	39752.1	279.997	Q	154.167	53172.1	341.095
	L	Count	153	136	142	181	142	182	156						Z	173.833	62368.4	358.997
0.95		Total Area	53050.1	44259.6	46662.3	59159.8	44534.6	64921.5	52098
		Average Size	346.733	325.438	328.608	326.85	313.624	356.712	332.994
	M	Count	230	216	182	200	213	187	204.667
0.21		Total Area	66078.2	61788.8	51317.6	62092	62835.5	67823	61989.2
		Average Size	287.297	286.059	281.965	310.46	295.002	362.69	303.912
	O	Count	141	128	131	192	180	142	152.333
0.95		Total Area	43373.2	39508.7	39965.8	61872	60616.4	43175.5	48085.3
		Average Size	307.611	308.662	305.082	322.25	336.758	304.053	314.069
	Q	Count	143	120	173	161	185	143	154.167
0.95		Total Area	46751.4	36338.2	64980.5	54291.6	70475.1	46195.5	53172.1
		Average Size	326.933	302.819	375.61	337.215	380.946	323.046	341.095
	X	Count	165	147	151	97	115	172	141.167
0.21		Total Area	45247.2	41196.3	39579.2	26617.8	31137.7	54734.3	39752.1
		Average Size	274.226	280.247	262.114	274.411	270.763	318.223	279.997
	Z	Count	162	179	182	169	155	196	173.833
0.95		Total Area	62163.7	66376.6	68733.6	56322.9	54190.6	66423.3	62368.4
		Average Size	383.726	370.819	377.657	333.272	349.616	338.894	358.997
0.1-1
Condition	Animal ID								Average		Animal ID	21% Counts	21% Area	21% Size	Animal ID	95% Counts	95% Area	95% Size
	H	Count	199	234	152	193	181	158	186.167		H	186.167	57499.3	308.157	L	156	52098	332.994
0.21		Total Area	58826.8	78392.9	46607.8	56388.2	54265.8	50514.5	57499.3		M	203.833	61664.5	303.515	O	152.333	48085.3	314.069
		Average Size	295.612	335.012	306.63	292.167	299.811	319.712	308.157		X	141.167	39752.1	279.997	Q	154	53081.6	340.933
	L	Count	153	136	142	181	142	182	156						Z	173.667	62226.6	358.559
0.95		Total Area	53050.1	44259.6	46662.3	59159.8	44534.6	64921.5	52098
		Average Size	346.733	325.438	328.608	326.85	313.624	356.712	332.994
	M	Count	230	213	182	200	211	187	203.833
0.21		Total Area	66078.2	61167.4	51317.6	62092	61508.4	67823	61664.5
		Average Size	287.297	287.171	281.965	310.46	291.509	362.69	303.515
	O	Count	141	128	131	192	180	142	152.333
0.95		Total Area	43373.2	39508.7	39965.8	61872	60616.4	43175.5	48085.3
		Average Size	307.611	308.662	305.082	322.25	336.758	304.053	314.069
	Q	Count	143	120	172	161	185	143	154
0.95		Total Area	46751.4	36338.2	64438	54291.6	70475.1	46195.5	53081.6
		Average Size	326.933	302.819	374.639	337.215	380.946	323.046	340.933
	X	Count	165	147	151	97	115	172	141.167
0.21		Total Area	45247.2	41196.3	39579.2	26617.8	31137.7	54734.3	39752.1
		Average Size	274.226	280.247	262.114	274.411	270.763	318.223	279.997
	Z	Count	162	179	182	169	155	195	173.667
0.95		Total Area	62163.7	66376.6	68733.6	56322.9	54190.6	65571.9	62226.6
		Average Size	383.726	370.819	377.657	333.272	349.616	336.266	358.559
0.25-1
Condition	Animal ID								Average		Animal ID	21% Counts	21% Area	21% Size	Animal ID	95% Counts	95% Area	95% Size
	H	Count	187	220	138	185	169	146	174.167		H	174.167	53719.9	307.418	L	147.5	48791.5	329.839
0.21		Total Area	54991.9	74968.3	41997.9	53278.7	51065.9	46016.6	53719.9		M	178.167	53115.9	298.39	O	142.667	45042.6	313.894
		Average Size	294.074	340.765	304.332	287.993	302.165	315.182	307.418		X	132.5	36237.1	271.97	Q	145	49385.6	336.671
	L	Count	140	130	138	167	134	176	147.5						Z	166.667	59496.7	357.45
0.95		Total Area	46896.7	42048.8	45562.2	53297.2	42130.8	62813.2	48791.5
		Average Size	334.977	323.452	330.161	319.145	314.409	356.893	329.839
	M	Count	217	165	166	181	166	174	178.167
0.21		Total Area	61081.6	46109.7	46337.6	53905.8	46976.2	64284.7	53115.9
		Average Size	281.482	279.452	279.142	297.822	282.989	369.452	298.39
	O	Count	128	114	130	186	162	136	142.667
0.95		Total Area	39571.6	34801.2	39313.5	60450.6	55279.1	40839.8	45042.6
		Average Size	309.153	305.273	302.412	325.003	341.229	300.293	313.894
	Q	Count	130	117	164	154	175	130	145
0.95		Total Area	40642.5	34807.7	62303.5	51240	64850.8	42469.4	49385.6
		Average Size	312.634	297.502	379.9	332.727	370.576	326.688	336.671
	X	Count	152	135	145	93	108	162	132.5
0.21		Total Area	39716.4	35951.5	37843.9	24926.4	28398	50586.3	36237.1
		Average Size	261.292	266.307	260.993	268.026	262.944	312.261	271.97
	Z	Count	156	174	169	164	148	189	166.667
0.95		Total Area	60622.1	63937.5	64544.1	53496.2	51398.4	62982.1	59496.7
		Average Size	388.603	367.457	381.918	326.196	347.286	333.239	357.45

## Sheet: Alveoli (150) - P14
0.01-1				0-0.33
Condition	Animal ID		FOV 1	FOV 2	FOV 3	FOV 4	FOV 5	FOV 6	Average		Animal ID	21% Counts	21% Area	21% Size	Animal ID	95% Counts	95% Area	95% Size
	H	Count	158	191	115	151	138	131	147.333		H	147.333	52725.8	357.26	L	124.5	48223.3	387.099
0.21		Total Area	53689.1	73096.6	42154.5	51299	48930	47185.9	52725.8		M	161	56548.2	351.897	O	119.833	44027.2	366.266
		Average Size	339.804	382.705	366.561	339.729	354.565	360.198	357.26		X	102.333	34927.6	339.832	Q	124.167	49503.1	394.862
	L	Count	125	110	109	152	104	147	124.5						Z	143.333	58542.3	408.177
0.95		Total Area	49410.2	41108.8	42655.7	55591.8	39945.3	60628.1	48223.3
		Average Size	395.281	373.716	391.337	365.735	384.09	412.436	387.099
	M	Count	187	168	138	159	158	156	161
0.21		Total Area	60855.6	55828.4	45609.7	57133.7	55984.5	63877.2	56548.2
		Average Size	325.431	332.312	330.505	359.332	354.332	409.469	351.897
	O	Count	105	97	102	156	146	113	119.833
0.95		Total Area	38814.7	35643.6	36227.2	57425.4	56407.3	39645	44027.2
		Average Size	369.664	367.46	355.169	368.112	386.352	350.841	366.266
	Q	Count	113	88	144	128	160	112	124.167
0.95		Total Area	43147.5	32518.1	61313.6	50168.4	67540.3	42330.8	49503.1
		Average Size	381.836	369.524	425.789	391.94	422.127	377.954	394.862
	X	Count	121	102	118	75	78	120	102.333
0.21		Total Area	39807.4	35565.2	35554.8	23898.7	26417	48322.4	34927.6
		Average Size	328.987	348.678	301.312	318.649	338.679	402.687	339.832
	Z	Count	135	155	152	139	128	151	143.333
0.95		Total Area	58712.7	63418.4	65036.7	52557.2	50773.6	60755.1	58542.3
		Average Size	434.909	409.151	427.873	378.109	396.669	402.352	408.177
0.1-1
Condition	Animal ID								Average		Animal ID	21% Counts	21% Area	21% Size	Animal ID	95% Counts	95% Area	95% Size
	H	Count	158	191	115	151	138	131	147.333		H	147.333	52725.9	357.26	L	124.5	48223.3	387.099
0.21		Total Area	53689.1	73096.6	42154.5	51299	48930	47185.9	52725.9		M	160.333	56247.7	351.425	O	119.833	44027.2	366.266
		Average Size	339.804	382.705	366.561	339.729	354.565	360.198	357.26		X	102.333	34927.6	339.832	Q	124	49412.7	394.726
	L	Count	125	110	109	152	104	147	124.5						Z	143.167	58400.4	407.678
0.95		Total Area	49410.2	41108.8	42655.7	55591.8	39945.3	60628.1	48223.3
		Average Size	395.281	373.716	391.337	365.735	384.09	412.436	387.099
	M	Count	187	166	138	159	156	156	160.333
0.21		Total Area	60855.6	55352.2	45609.7	57133.7	54657.4	63877.2	56247.7
		Average Size	325.431	333.447	330.505	359.332	350.368	409.469	351.425
	O	Count	105	97	102	156	146	113	119.833
0.95		Total Area	38814.7	35643.6	36227.2	57425.4	56407.3	39645	44027.2
		Average Size	369.664	367.46	355.169	368.112	386.352	350.841	366.266
	Q	Count	113	88	143	128	160	112	124
0.95		Total Area	43147.5	32518.1	60771.1	50168.4	67540.3	42330.8	49412.7
		Average Size	381.836	369.524	424.973	391.94	422.127	377.954	394.726
	X	Count	121	102	118	75	78	120	102.333
0.21		Total Area	39807.4	35565.2	35554.8	23898.7	26417	48322.4	34927.6
		Average Size	328.987	348.678	301.312	318.649	338.679	402.687	339.832
	Z	Count	135	155	152	139	128	150	143.167
0.95		Total Area	58712.7	63418.4	65036.7	52557.2	50773.6	59903.7	58400.4
		Average Size	434.909	409.151	427.873	378.109	396.669	399.358	407.678
0.25-1
Condition	Animal ID								Average		Animal ID	21% Counts	21% Area	21% Size	Animal ID	95% Counts	95% Area	95% Size
	H	Count	146	182	107	145	131	121	138.667		H	138.667	49353.4	354.67	L	117.833	45143.5	382.863
0.21		Total Area	49854.2	70279.4	38310.7	48416	46337.5	42922.5	49353.4		M	138.833	48227.4	347.461	O	112.5	41286.7	365.784
		Average Size	341.467	386.151	358.044	333.904	353.722	354.731	354.67		X	95.1667	31591.4	330.629	Q	116.667	45931.3	389.758
	L	Count	115	105	107	140	98	142	117.833						Z	137.333	55813	406.329
0.95		Total Area	43637.2	39027.9	41774.6	50008.3	37779	58633.8	45143.5
		Average Size	379.454	371.694	390.417	357.202	385.5	412.914	382.863
	M	Count	176	125	125	143	118	146	138.833
0.21		Total Area	56097.4	41208.8	41013.8	49353.4	40981	60710.1	48227.4
		Average Size	318.736	329.671	328.111	345.128	347.297	415.822	347.461
	O	Count	95	86	101	152	133	108	112.5
0.95		Total Area	35427	31298.6	35575	56294.8	51692.1	37432.6	41286.7
		Average Size	372.916	363.938	352.228	370.361	388.662	346.598	365.784
	Q	Count	100	85	139	124	150	102	116.667
0.95		Total Area	37038.5	30987.5	59203.4	47468	61915.9	38974.4	45931.3
		Average Size	370.385	364.559	425.924	382.806	412.773	382.102	389.758
	X	Count	110	92	113	71	72	113	95.1667
0.21		Total Area	34508	30559.5	33921.5	22207.3	23820.7	44531.4	31591.4
		Average Size	313.709	332.169	300.19	312.778	330.843	394.083	330.629
	Z	Count	130	150	142	134	122	146	137.333
0.95		Total Area	57308.1	60979.3	61183.6	49730.4	48095.7	57581.2	55813
		Average Size	440.832	406.528	430.87	371.122	394.227	394.392	406.329

## Sheet: MLI - BPD (Validation)
Animal ID	Timepoint	Treatment	# Intersections	Line Length	MLI	# Intersections	Line Length	MLI	# Intersections	Line Length	MLI	# Intersections	Line Length	MLI	# Intersections	Line Length	MLI	# Intersections	Line Length	MLI	# Intersections	Line Length	MLI	# Intersections	Line Length	MLI	# Intersections	Line Length	MLI	# Intersections	Line Length	MLI	# Intersections	Line Length	MLI	# Intersections	Line Length	MLI	Average MLI
A	P7	0.95	6	498.18	83.03	6	466.5	77.75	8	519.07	64.8838	7	485.01	69.2871	9	482	53.5556	6	503.79	83.965	6.5	477.88	73.52	12.5	528.77	42.3016	10.5	523.26	49.8343	6	542.24	90.3733	8	521.57	65.1963	11	500.41	45.4918	66.5991
B		0.21	15.5	486.66	31.3974	8	525	65.625	8	513.59	64.1988	10	546.47	54.647	13.5	558.57	41.3756	19	546.09	28.7416	12	551.36	45.9467	14.5	554.64	38.251	14	464.44	33.1743	8.5	448.06	52.7129	9	472.52	52.5022	13	518.17	39.8592	45.7026
C		0.95	10.5	606.29	57.7419	13.5	531.77	39.3904	10.5	527.79	50.2657	10	459.2	45.92	8	525.71	65.7138	12.5	525.14	42.0112	10	666.79	66.679	12.5	620.15	49.612	9	597.78	66.42	7	528.78	75.54	9	528.13	58.6811	13	511.45	39.3423	54.7764
D		0.21	11	528.35	48.0318	9.5	529.3	55.7158	11	550.14	50.0127	17	568.94	33.4671	13	541.57	41.6592	11	581.7	52.8818	8	506.21	63.2762	8	550.06	68.7575	14.5	473.51	32.6559	10	535.74	53.574	17.5	540.15	30.8657	9	435.31	48.3678	48.2721
G		0.95	12	545.2	45.4333	8	553.61	69.2013	7	494.12	70.5886	9	503.15	55.9056	10	506.11	50.611	8.5	520.42	61.2259	11.5	663.88	57.7287	6	558.04	93.0067	7	600.7	85.8143	8	511.8	63.975	8	577.89	72.2362	8	520.47	65.0588	65.8988
I		0.21	17	527.58	31.0341	10	445.54	44.554	13	491.81	37.8315	14	532.74	38.0529	8.5	481.41	56.6365	11	495.17	45.0155	11	532.77	48.4336	12	522.46	43.5383	12	515.97	42.9975	11	498.01	45.2736	12	508.93	42.4108	12	552.71	46.0592	43.4865
K		0.21	12	528.28	44.0233	8.5	471.81	55.5071	11.5	531.05	46.1783	10.5	493.37	46.9876	9.5	504.06	53.0589	9	525.92	58.4356	10.5	514.22	48.9733	11	455.06	41.3691	9.5	548.1	57.6947	11	509.11	46.2827	8.5	558.88	65.7506	10.5	520.7	49.5905	51.1543
N		0.21	11	491.65	44.6955	10	514.66	51.466	11.5	507.12	44.0974	9	482.07	53.5633	12.5	505	40.4	13	516.87	39.7592	15.5	542.27	34.9852	11.5	524.44	45.6035	10	480.86	48.086	15.5	609.86	39.3458	10	538.48	53.848	10.5	528.61	50.3438	45.5161
O		0.95	6	508.21	84.7017	8.5	535.33	62.98	8.5	527.49	62.0576	7	519.25	74.1786	9	501.03	55.67	7	514.08	73.44	12.5	556.57	44.5256	12	568.49	47.3742	8	517.34	64.6675	8	556.4	69.55	8.5	553.49	65.1165	6.5	500.97	77.0723	65.1112
Z		0.95	7	551.29	78.7557	8	562.71	70.3388	7	495.37	70.7671	8	523.48	65.435	5	543.77	108.754	8.5	543.46	63.9365	7	508.44	72.6343	7	522.83	74.69	7.5	545.28	72.704	7.5	579.63	77.284	6	547.45	91.2417	6	451.97	75.3283	76.8224
E		0.21	9.5	531.07	55.9021	10.5	527.87	50.2733	12.5	507.3	40.584	15.5	529.02	34.1303	13	523.05	40.2346	8.5	519.53	61.1212	13	509.01	39.1546	12	464.72	38.7267	11	500.92	45.5382	12	493.86	41.155	11	526.75	47.8864	10	520.52	52.052	45.5632
EF		0.21	11.5	555.82	48.3322	8.5	529.29	62.2694	14.5	524.13	36.1469	10.5	495.57	47.1971	7	519.9	74.2714	14	485.28	34.6629	13	504.31	38.7931	11.5	486.56	42.3096	11	495.09	45.0082	9	483.28	53.6978	9.5	543.11	57.1695	12.5	495.72	39.6576	48.293
H		0.95	10.5	470.63	44.8219	12	512.09	42.6742	10	501.25	50.125	7	524.34	74.9057	6	455.45	75.9083	10	498.53	49.853	9	501.42	55.7133	6	487.7	81.2833	9	493.43	54.8256	9	421.01	46.7789	7.5	523.82	69.8427	6	510.69	85.115	60.9872
IF		0.95	8	487.85	60.9813	4	479.66	119.915	8	504.86	63.1075	10	479.25	47.925	8	498.76	62.345	9	482.49	53.61	7	488.41	69.7729	8	561.63	70.2037	6.5	524.64	80.7138	6	456.64	76.1067	7	489.01	69.8586	13	491.12	37.7785	67.6932
J		0.21	9	493.42	54.8244	12.5	477.02	38.1616	13	532.65	40.9731	10.5	528.61	50.3438	9	535.73	59.5256	8	453.12	56.64	12	518.08	43.1733	9.5	544.06	57.2695	15.5	507.43	32.7374	7	505.46	72.2086	9	482.53	53.6144	7	469.2	67.0286	52.2084
JI		0.21	13	536.02	41.2323	12.5	512.89	41.0312	8	502.64	62.83	11	489.39	44.49	12	521.6	43.4667	8	446.8	55.85	8	483.59	60.4487	14.5	495.69	34.1855	12	533.41	44.4508	8.5	478.99	56.3518	10	535.02	53.502	12.5	498.69	39.8952	48.1445
KN		0.21	10	472.73	47.273	9	498.48	55.3867	6.5	468.52	72.08	9	544.13	60.4589	11.5	533.13	46.3591	12	562.96	46.9133	9.5	525	55.2632	9.5	472.69	49.7568	11	499.79	45.4355	11	512.97	46.6336	8	522.74	65.3425	9.5	526.17	55.3863	53.8574
L		0.95	8	513.56	64.195	9	529.59	58.8433	8	531.41	66.4262	6.5	529.7	81.4923	9	523.88	58.2089	10	512.94	51.294	6	535.34	89.2233	13	523.03	40.2331	8	543.4	67.925	8	525.67	65.7087	5	546.86	109.372	9	512.9	56.9889	67.4926
QG		0.95	8	537.6	67.2	11.5	549.04	47.7426	10	458.15	45.815	8.5	507.26	59.6776	9	535.34	59.4822	8	521.8	65.225	6	541.4	90.2333	10	536.01	53.601	7	487.11	69.5871	10	502.58	50.258	9	498.54	55.3933	7	507.2	72.4571	61.3894
V		0.21	12	533.09	44.4242	11	509.74	46.34	11.5	535.14	46.5339	14	526.81	37.6293	9	531.32	59.0356	10.5	540.93	51.5171	8	523.3	65.4125	12	545.12	45.4267	11	571.61	51.9645	9	533.03	59.2256	12.5	519.29	41.5432	11	475.54	43.2309	49.357
W		0.21	9	508.89	56.5433	9	504.29	56.0322	12	498.57	41.5475	14	486.5	34.75	8.5	501.2	58.9647	8	501.45	62.6812	9.5	525.06	55.2695	12	522.93	43.5775	10	546.87	54.687	12	510.34	42.5283	10.5	529.65	50.4429	10	542.82	54.282	50.9422
X		0.95	5	501.42	100.284	9	545.7	60.6333	8	510.61	63.8263	6	505.14	84.19	7	538.82	76.9743	7	536.63	76.6614	6.5	488.05	75.0846	6	502.56	83.76	6.5	507.3	78.0462	10	555.78	55.578	5	499.14	99.828	10.5	553.31	52.6962	75.6302

## Sheet: Ducts - BPD (Validation)
3000 (0-0.25)				0-0.33							Q+K1:S6
Condition	Animal ID		FOV 1	FOV 2	FOV 3	FOV 4	FOV 5	FOV 6	Average		Animal ID	21% Counts	21% Area	21% Size	Animal ID	95% Counts	95% Area	95% Size
	EF	Count	18	12	15	12	20	16	15.5		EF	15.5	103235	6666.49	H	15.1667	120421	8065.32
0.21		Total Area	127164	86116.1	128405	68622.2	127180	81921	103235		E	10.8333	68758.1	6650.26	IF	14.5	102627	7245.79
		Average Size	7064.65	7176.34	8560.36	5718.51	6358.98	5120.06	6666.49		JI	12.3333	78707.9	6352.62	L	16.5	166397	10221.9
	E	Count	9	10	17	10	5	14	10.8333		J	15.3333	96106.4	6298.99	QG	17.6667	124597	6961.88
0.21		Total Area	46905.5	58421	103677	53276.4	52017.3	98251.6	68758.1		KN	17.6667	111928	6338.83	X	18	167613	9494.3
		Average Size	5211.72	5842.1	6098.64	5327.64	10403.5	7017.97	6650.26		V	16.5	116954	7133.99	A	13.6667	111861	8563.19
	H	Count	19	13	16	16	14	13	15.1667		W	12.3333	76292.6	6194.2	C	14.6667	98418.8	6699.41
0.95		Total Area	111005	92073.5	131918	133906	119500	134124	120421		B	7.83333	50468.7	6501.42	G	16.1667	117138	7333.88
		Average Size	5842.36	7082.58	8244.89	8369.11	8535.75	10317.2	8065.32		D	10.8333	68934.1	6280.84	O	13.1667	87668.5	6602.87
	IF	Count	18	13	14	18	14	10	14.5		I	2.6	14883.8	5379.74	Z	16.1667	130326	8026.44
0.95		Total Area	114113	113257	93139.9	114519	93280	87452.2	102627		K	6.16667	41401.5	6754.18
		Average Size	6339.6	8712.08	6652.85	6362.15	6662.86	8745.22	7245.79		N	6.16667	37382.8	6296.12
	JI	Count	12	12	14	10	9	17	12.3333
0.21		Total Area	75177.6	91415.6	75593.4	53876	58943.3	117241	78707.9
		Average Size	6264.8	7617.96	5399.53	5387.6	6549.25	6896.55	6352.62
	J	Count	21	16	14	15	15	11	15.3333
0.21		Total Area	116690	110452	90340.8	96371.5	96613.2	66169.8	96106.4
		Average Size	5556.68	6903.28	6452.92	6424.77	6440.88	6015.44	6298.99
	KN	Count	16	20	17	15	20	18	17.6667
0.21		Total Area	127598	109211	92293	84375.1	143089	115005	111928
		Average Size	7974.88	5460.53	5429	5625	7154.43	6389.15	6338.83
	L	Count	20	15	20	12	16	16	16.5
0.95		Total Area	209848	161235	187865	155127	135885	148423	166397
		Average Size	10492.4	10749	9393.27	12927.3	8492.81	9276.45	10221.9
	QG	Count	21	12	20	16	19	18	17.6667
0.95		Total Area	154208	70727.3	151557	102645	127442	141001	124597
		Average Size	7343.25	5893.94	7577.85	6415.32	6707.49	7833.41	6961.88
	V	Count	17	15	18	14	19	16	16.5
0.21		Total Area	111982	127610	117858	103853	129955	110463	116954
		Average Size	6587.18	8507.36	6547.65	7418.07	6839.72	6903.95	7133.99
	W	Count	16	10	15	10	10	13	12.3333
0.21		Total Area	105446	65318.2	90590	54370.6	71116.4	70914.2	76292.6
		Average Size	6590.4	6531.82	6039.33	5437.06	7111.64	5454.94	6194.2
	X	Count	18	19	22	20	14	15	18
0.95		Total Area	173841	151484	205412	144560	156444	173935	167613
		Average Size	9657.85	7972.82	9336.9	7228	11174.6	11595.7	9494.3
	A	Count	21	11	11	10	14	15	13.6667
0.95		Total Area	133608	102715	107790	107474	103771	115806	111861
		Average Size	6362.29	9337.76	9799.05	10747.4	7412.2	7720.42	8563.19
	B	Count	5	7	10	12	4	9	7.83333
0.21		Total Area	29527.1	39351	60267.9	75821.8	30705.2	67139.5	50468.7
		Average Size	5905.43	5621.57	6026.79	6318.48	7676.29	7459.94	6501.42
	C	Count	13	13	17	21	16	8	14.6667
0.95		Total Area	92980.6	92943.8	116310	141643	96344.3	50290.7	98418.8
		Average Size	7152.35	7149.52	6841.78	6744.91	6021.52	6286.34	6699.41
	D	Count	10	15	12	14	9	5	10.8333
0.21		Total Area	53379.4	90122.9	77686.2	110418	49742.5	32255.5	68934.1
		Average Size	5337.94	6008.19	6473.85	7887.02	5526.95	6451.1	6280.84
	G	Count	16	14	23	15	16	13	16.1667
0.95		Total Area	118774	94761.1	146963	142421	100590	99319.4	117138
		Average Size	7423.37	6768.65	6389.71	9494.74	6286.88	7639.95	7333.88
	I	Count	3	2		1	6	1	2.6
0.21		Total Area	18579.8	13901.9		4058.3	33819.1	4059.62	14883.8
		Average Size	6193.28	6950.97		4058.3	5636.52	4059.62	5379.74
	K	Count	4	8	6	6	5	8	6.16667
0.21		Total Area	26675.5	39597.8	37893.7	59063.9	27995.2	57182.6	41401.5
		Average Size	6668.89	4949.73	6315.62	9843.98	5599.05	7147.82	6754.18
	N	Count	4	7	4	10	4	8	6.16667
0.21		Total Area	34111.1	39520.1	23287.5	55522.2	25976.9	45879	37382.8
		Average Size	8527.76	5645.73	5821.88	5552.22	6494.23	5734.87	6296.12
	O	Count	16	12	10	13	13	15	13.1667
0.95		Total Area	132990	65988.1	62115.6	104138	84387.9	76391.4	87668.5
		Average Size	8311.88	5499.01	6211.56	8010.6	6491.38	5092.76	6602.87
	Z	Count	17	16	14	19	15	16	16.1667
0.95		Total Area	127246	109996	121798	181451	109729	131738	130326
		Average Size	7485.04	6874.76	8699.88	9550.05	7315.27	8233.64	8026.44
* Blank cells had no detectable airways, therefore no data

[truncated: 3 more sheets: Alveoli - BPD (Validation), Intermediate - BPD (Validation), Airspace Area - BPD (Validation]
